# Supplementary material for: Signs Indicative of Central Sensitization Are Present but Not Associated with the Central Sensitization Inventory in Patients with Focal Nerve Injury
Source: J Clin Med. 2022 Feb 18;11(4):1075. doi: 10.3390/jcm11041075 (PMC8876893; doi:10.3390/jcm11041075)
Supplement: Supplementary file 1 [file jcm-11-01075-s001.zip]

Archive with 1 entries (1 files):
- jcm-1583665-supplementary.pdf
